# Supplementary material for: pmparser and PMDB: resources for large-scale, open studies of the biomedical literature
Source: PeerJ. 2021 Mar 11;9:e11071. doi: 10.7717/peerj.11071 (PMC7955988; doi:10.7717/peerj.11071)
Supplement: Supplemental Information 1 [file peerj-09-11071-s001.csv]

table_name	field_name	source
abstract	pmid	PMID
abstract	text	Abstract / AbstractText
abstract	label	Abstract / AbstractText / attr Label
abstract	nlm_category	Abstract / AbstractText / attr NlmCategory
abstract_copyright	pmid	PMID
abstract_copyright	copyright	Abstract / CopyrightInformation
article	pmid	PMID
article	title	Article / ArticleTitle
article	pub_date	Article / ArticleDate / Year-Month-Day
article	pub_model	Article / attr PubModel
article_id	pmid	PMID
article_id	id_type	ArticleIdList / ArticleId / attr IdType
article_id	id_value	ArticleIdList / ArticleId
author	pmid	PMID
author	author_pos	AuthorList / Author / int position
author	last_name	AuthorList / Author / LastName
author	fore_name	AuthorList / Author / ForeName
author	initials	AuthorList / Author / Initials
author	suffix	AuthorList / Author / Suffix
author	valid	AuthorList / Author / attr ValidYN
author	equal_contrib	AuthorList / Author / attr EqualContrib
author	collective_name	AuthorList / Author / CollectiveName
author_affiliation	pmid	PMID
author_affiliation	author_pos	AuthorList / Author / int position
author_affiliation	affiliation_pos	AuthorList / Author / AffiliationInfo / Affiliation / int position
author_affiliation	affiliation	AuthorList / Author / AffiliationInfo / Affiliation
author_affiliation_identifier	pmid	PMID
author_affiliation_identifier	author_pos	AuthorList / Author / int position
author_affiliation_identifier	affiliation_pos	AuthorList / Author / Affiliation / int position
author_affiliation_identifier	source	AuthorList / Author / AffiliationInfo / Identifier / attr Source
author_affiliation_identifier	identifier	AuthorList / Author / AffiliationInfo / Identifier
author_identifier	pmid	PMID
author_identifier	author_pos	AuthorList / Author / int position
author_identifier	source	AuthorList / Author / Identifier / attr Source
author_identifier	identifier	AuthorList / Author / Identifier
author_list	pmid	PMID
author_list	complete	AuthorList / attr CompleteYN
chemical	pmid	PMID
chemical	registry_number	ChemicalList / Chemical / RegistryNumber
chemical	substance_name	ChemicalList / Chemical / NameOfSubstance
chemical	substance_ui	ChemicalList / Chemical / NameOfSubstance / attr UI
citation	citing_pmid	NIH OCC / citing
citation	cited_pmid	NIH OCC / referenced
citation_version	md5_computed	-
citation_version	pmparser_version	-
citation_version	datetime_processed	-
comment	pmid	PMID
comment	ref_type	CommentsCorrectionsList / CommentsCorrections / attr RefType
comment	ref_pmid	CommentsCorrectionsList / CommentsCorrections / PMID
data_bank	pmid	PMID
data_bank	data_bank_name	DataBankList / DataBank / DataBankName
data_bank	accession_number	DataBankList / DataBank / AccessionNumber
grant_item	pmid	PMID
grant_item	grant_id	GrantList / Grant / GrantID
grant_item	acronym	GrantList / Grant / Acronym
grant_item	agency	GrantList / Grant / Agency
grant_item	country	GrantList / Grant / Country
grant_list	pmid	PMID
grant_list	complete	GrantList / CompleteYN
investigator	pmid	PMID
investigator	investigator_pos	InvestigatorList / Investigator / int position
investigator	last_name	InvestigatorList / Investigator / LastName
investigator	fore_name	InvestigatorList / Investigator / ForeName
investigator	initials	InvestigatorList / Investigator / Initials
investigator	suffix	InvestigatorList / Investigator / Suffix
investigator	valid	InvestigatorList / Investigator / attr ValidYN
investigator_affiliation	pmid	PMID
investigator_affiliation	investigator_pos	InvestigatorList / Investigator / int position
investigator_affiliation	affiliation_pos	InvestigatorList / Investigator / AffiliationInfo / Affiliation / int position
investigator_affiliation	affiliation	InvestigatorList / Investigator / AffiliationInfo / Affiliation
investigator_affiliation_identifier	pmid	PMID
investigator_affiliation_identifier	investigator_pos	InvestigatorList / Investigator / int position
investigator_affiliation_identifier	affiliation_pos	InvestigatorList / Investigator / Affiliation / int position
investigator_affiliation_identifier	source	InvestigatorList / Investigator / AffiliationInfo / Identifier / attr Source
investigator_affiliation_identifier	identifier	InvestigatorList / Investigator / AffiliationInfo / Identifier
investigator_identifier	pmid	PMID
investigator_identifier	investigator_pos	InvestigatorList / Investigator / int position
investigator_identifier	source	InvestigatorList / Investigator / Identifier / attr Source
investigator_identifier	identifier	InvestigatorList / Investigator / Identifier
journal	pmid	PMID
journal	journal_name	Journal / Title
journal	journal_iso	Journal / ISOAbbreviation
journal	pub_date	Journal / Year-Month-Day
journal	pub_year	Journal / Year
journal	pub_month	Journal / Month
journal	pub_day	Journal / Day
journal	medline_date	Journal / MedlineDate
journal	volume	Journal / Volume
journal	issue	Journal / Issue
journal	cited_medium	Journal / CitedMedium
keyword_item	pmid	PMID
keyword_item	keyword_name	KeywordList / Keyword
keyword_item	major_topic	KeywordList / Keyword / attr MajorTopicYN
keyword_list	pmid	PMID
keyword_list	list_owner	KeywordList / attr Owner
mesh_descriptor	pmid	PMID
mesh_descriptor	descriptor_pos	MeshHeadingList / MeshHeading / int position
mesh_descriptor	descriptor_name	MeshHeadingList / MeshHeading / DescriptorName
mesh_descriptor	descriptor_ui	MeshHeadingList / MeshHeading / DescriptorName / attr UI
mesh_descriptor	descriptor_major_topic	MeshHeadingList / MeshHeading / DescriptorName / attr MajorTopicYN
mesh_list	pmid	PMID
mesh_list	indexing_method	MedlineCitation / IndexingMethod
mesh_qualifier	pmid	PMID
mesh_qualifier	descriptor_pos	MeshHeadingList / MeshHeading / int position
mesh_qualifier	qualifier_name	MeshHeadingList / MeshHeading / QualifiierName
mesh_qualifier	qualifier_ui	MeshHeadingList / MeshHeading / QualifiierName / attr UI
mesh_qualifier	qualifier_major_topic	MeshHeadingList / MeshHeading / QualifiierName / attr MajorTopicYN
pmid_status	pmid	PMID
pmid_status	version	PMID / attr Version
pmid_status	xml_filename	-
pmid_status	status	DeleteCitation | (MedlineCitation / attr Status)
pub_history	pmid	PMID
pub_history	pub_status	History / PubMedPubDate / attr PubStatus
pub_history	pub_date	History / PubMedPubDate / Year-Month-Day
pub_type	pmid	PMID
pub_type	type_name	PublicationTypeList / PublicationType
pub_type	type_id	PublicationTypeList / PublicationType / attr UI
readme	text	ftp://ftp.ncbi.nlm.nih.gov/pubmed/baseline/README.txt
xml_processed	xml_filename	-
xml_processed	pmparser_version	-
xml_processed	datetime_processed	-
