# Supplementary material for: pmparser and PMDB: resources for large-scale, open studies of the biomedical literature
Source: PeerJ. 2021 Mar 11;9:e11071. doi: 10.7717/peerj.11071 (PMC7955988; doi:10.7717/peerj.11071)
Supplement: Supplemental Information 2 [file peerj-09-11071-s002.csv]

table_name	nrows
abstract	36862255
abstract_copyright	4127962
article	31872272
article_id	29111278
author	131102347
author_affiliation	61636579
author_affiliation_identifier	1152945
author_identifier	3148509
author_list	31216207
chemical	56166364
citation	497247374
citation_version	1
comment	2385125
data_bank	4219432
data_dictionary	121
grant_item	9621207
grant_list	3505004
investigator	3448492
investigator_affiliation	83718
investigator_affiliation_identifier	0
investigator_identifier	55
journal	31872272
keyword_item	33004023
keyword_list	7211877
mesh_descriptor	290603571
mesh_list	3327414
mesh_qualifier	157397902
pmid_status	31872359
pub_history	114200067
pub_type	55076238
readme	1
xml_processed	1069
